# Supplementary material for: Torenia sp. Extracts Contain Multiple Potent Antitumor Compounds with Nematocidal Activity, Triggering an Activated DNA Damage Checkpoint and Defective Meiotic Progression
Source: Pharmaceuticals (Basel). 2024 May 10;17(5):611. doi: 10.3390/ph17050611 (PMC11124231; doi:10.3390/ph17050611)
Supplement: Supplementary file 1 [file pharmaceuticals-17-00611-s001.zip]

Archive with 1 entries (1 files):
- pharmaceuticals-2991042-supplementary.pdf
